# Supplementary material for: Investigation of Copy Number Variations (CNVs) of the Goat PPP3CA Gene and Their Effect on Litter Size and Semen Quality
Source: Animals (Basel). 2022 Feb 12;12(4):445. doi: 10.3390/ani12040445 (PMC8868321; doi:10.3390/ani12040445)
Supplement: Supplementary file 1 [file animals-12-00445-s001.zip]

Archive with 2 entries (1 files):
- animals-1523429-supplementary/
- animals-1523429-supplementary/Table S1. CNVcaller software analysis in different goat breeds..xlsx
