# Supplementary material for: Investigation of Copy Number Variations (CNVs) of the Goat PPP3CA Gene and Their Effect on Litter Size and Semen Quality
Source: Animals (Basel). 2022 Feb 12;12(4):445. doi: 10.3390/ani12040445 (PMC8868321; doi:10.3390/ani12040445)
Supplement: Supplementary file 1 [file animals-12-00445-s001.zip › animals-1523429-supplementary/Table S1. CNVcaller software analysis in different goat breeds..xlsx]

## Sheet: Sheet1
Table S1. CNVcaller software analysis in different goat breeds.
Breed	sampleID	CNV1 (6:23732401-23735200)	CNV2 (6:23742401-23744400)	CNV3 (6:23759601-23761600)	Data Source
Bezoar goat	ERR340328	1.42	1.24	1.66	PMID: 32671210
Bezoar goat	ERR340331	1.34	1.08	1.25	PMID: 32671210
Bezoar goat	ERR340333	1.14	1.14	1.01	PMID: 32671210
Bezoar goat	ERR340334	0.96	1.15	1.12	PMID: 32671210
Bezoar goat	ERR340335	1.49	0.9	1.05	PMID: 32671210
Bezoar goat	ERR340336	1.06	0.91	1.23	PMID: 32671210
Bezoar goat	ERR340338	1.01	1.04	1.26	PMID: 32671210
Bezoar goat	ERR340340	0.96	1	0.7	PMID: 32671210
Bezoar goat	ERR340341	0.99	1.31	0.9	PMID: 32671210
Bezoar goat	ERR340342	1.11	0.82	1.14	PMID: 32671210
Bezoar goat	ERR340343	1.24	1.33	1.16	PMID: 32671210
Bezoar goat	ERR340344	0.97	1.12	1.03	PMID: 32671210
Bezoar goat	ERR340345	1.12	1.4	1.22	PMID: 32671210
Bezoar goat	ERR340347	1.2	1.06	1.2	PMID: 32671210
Bezoar goat	ERR340348	0.86	1.03	0.95	PMID: 32671210
Bezoar goat	ERR340426	1.06	1.16	1.1	PMID: 32671210
Bezoar goat	ERR470100	0.55	0.78	1.02	PMID: 32671210
Bezoar goat	ERR470104	0.81	1.04	1.48	PMID: 32671210
Bezoar goat	ERR470106	0.49	0.75	1.25	PMID: 32671210
Iran indigenous goat	ERR299449	1.19	1.29	1	PMID: 32671210
Iran indigenous goat	ERR313198	1.11	1.28	1.16	PMID: 32671210
Iran indigenous goat	ERR313202	0.72	0.95	0.99	PMID: 32671210
Iran indigenous goat	ERR313215	1.36	1.25	1.6	PMID: 32671210
Iran indigenous goat	SRR5803220	1.37	1.33	1.08	PMID: 32671210
Iran indigenous goat	ERR340332	1.06	1.12	1.16	PMID: 32671210
Iran indigenous goat	ERR340337	0.93	1.19	1.18	PMID: 32671210
Iran indigenous goat	ERR340339	0.93	1.19	0.92	PMID: 32671210
Morocco indigenous goat	ERR299283	1.01	1.31	1.02	PMID: 32671210
Morocco indigenous goat	ERR313272	1.18	1.27	1.05	PMID: 32671210
Morocco indigenous goat	ERR315516	1.09	1.26	1.18	PMID: 32671210
Morocco indigenous goat	ERR340428	1.03	0.95	0.9	PMID: 32671210
Morocco indigenous goat	ERR345973	0.89	1	1.04	PMID: 32671210
Italy goat	ERR405774	1	1.05	0.96	PMID: 32671210
Italy goat	ERR405775	1.18	1.02	0.99	PMID: 32671210
Italy goat	ERR405776	0.98	1.09	1	PMID: 32671210
Italy goat	ERR405777	0.98	1.12	0.96	PMID: 32671210
Italy goat	ERR405778	1.1	1.04	1.04	PMID: 32671210
Alpine goat	ERR470103	1.14	1.28	1.02	PMID: 32671210
Alpine goat	ERR470105	0.96	0.95	1.05	PMID: 32671210
Longlin goat	SRR5803158	1.52	1.48	1	PMID: 32671210
Longlin goat	SRR5803163	1.39	1.14	1.1	PMID: 32671210
Longlin goat	SRR5803164	1.17	1.1	1.13	PMID: 32671210
Longlin goat	SRR5803161	1.11	1.05	0.95	PMID: 32671210
Longlin goat	SRR5803162	1.16	1.19	1.04	PMID: 32671210
Longlin goat	SRR5803165	1.37	1.39	0.79	PMID: 32671210
Erdos goat	S10	0.88	0.99	1.37	PMID: 31803240
Erdos goat	S11	0.83	1.15	0.82	PMID: 31803240
Erdos goat	S12	1.06	0.91	0.93	PMID: 31803240
Erdos goat	S13	1.1	0.85	0.94	PMID: 31803240
Erdos goat	S15	1.16	1.02	1.18	PMID: 31803240
Erdos goat	S2	1.09	1.37	1.05	PMID: 31803240
Erdos goat	S3	0.88	1.01	0.88	PMID: 31803240
Erdos goat	S4	1.07	1.33	0.92	PMID: 31803240
Erdos goat	S5	1.07	1.04	1.04	PMID: 31803240
Erdos goat	D11	1.08	1.12	1.44	PMID: 31803240
Erdos goat	D4	1.15	1.11	1.29	PMID: 31803240
Erdos goat	D8	0.86	1.24	1.41	PMID: 31803240
Shaanbei_cashmere	1392	0.834286	1.012	1.008	PMID: 30356875
Shaanbei_cashmere	93	0.872857	1.178	0.73	PMID: 30356875
Shaanbei_cashmere	9	0.982857	1.124	0.902	PMID: 30356875
Shaanbei_cashmere	F1-01	1.00571	1.05	1.016	PMID: 30356875
Shaanbei_cashmere	F1-02	0.961429	1.226	0.982	PMID: 30356875
Shaanbei_cashmere	F1-03	0.912857	1.08	0.712	PMID: 30356875
Shaanbei_cashmere	s006	0.977143	0.896	1.016	PMID: 30356875
Shaanbei_cashmere	s040	1.01714	1.064	0.982	PMID: 30356875
Shaanbei_cashmere	s073	0.965714	1.074	0.916	PMID: 30356875
Shaanbei_cashmere	s076	0.972857	1.038	0.884	PMID: 30356875
Shaanbei_cashmere	s082	0.975714	1.132	0.796	PMID: 30356875
